# Supplementary material for: Implementation of a model for identifying Essentially Derived Varieties in vegetatively propagated Calluna vulgaris varieties
Source: BMC Genet. 2008 Aug 20;9:56. doi: 10.1186/1471-2156-9-56 (PMC2536668; doi:10.1186/1471-2156-9-56)
Supplement: Additional file 1 — Complete list of included varieties and genotypes, their country of origin and pedigree information where known (source is given in the last column). Column 3 defines the flower type either as normal, bud, multi-bracteate (multi) or filled. Sources of information are either the Bundessortenamt (BSA:doc), the appropriate website (web) of the 'The International Register of Heather Names' or personal communications (personal contact). [file 1471-2156-9-56-S1.xls]

## Sheet: file_1
	Genus	Species	denomination	type	Origin	Pedigree information	Source of information
1	Calluna	vulgaris	´Adrie´	bud	Netherlands	wild-type	web
2	Calluna	vulgaris	´Alicia´	bud	Germany	crossing	BSA:doc
3	Calluna	vulgaris	´Allegro´	normal	Germany	seedling of ´Alportii Preacox´	web
4	Calluna	vulgaris	´Amethyst´	bud	Germany	crossing	BSA:doc
5	Calluna	vulgaris	´Anette´	bud	Germany	sport of ´Melanie´	BSA:doc
6	Calluna	vulgaris	´Annegret´	bud	Germany
7	Calluna	vulgaris	´Anneliese´	bud	Germany	sport of ´Annegret´	BSA:doc
8	Calluna	vulgaris	´Aphrodite´	bud	Germany	sport of ´Amethyst	BSA:doc
9	Calluna	vulgaris	´Autumn Glow´	multi	USA
10	Calluna	vulgaris	´Barbara´	bud	Germany	similar to ´Fritz Kircher´	web
11	Calluna	vulgaris	´Battle of Arnhem´	normal	Netherlands	wild-type	web
12	Calluna	vulgaris	´Boskoop´	normal	Netherlands	wild-type	web
13	Calluna	vulgaris	´C. W. Nix´	normal	England	sport of wild-type	web
14	Calluna	vulgaris	´Carmen´	normal	Netherlands	sport of ´Barnett Anley´	web
15	Calluna	vulgaris	´Cilcennin Common´	bud	Wales	sport of wild-type	web
16	Calluna	vulgaris	´Dark Beauty´	filled	Germany	x-ray mutation	BSA:doc
17	Calluna	vulgaris	´Dart´s Beauty´	normal	Netherlands
18	Calluna	vulgaris	´Dart´s Hedgehog´	normal	Netherlands
19	Calluna	vulgaris	´Dart´s Silver Rocket´	normal	Netherlands
20	Calluna	vulgaris	´David Eason´	bud	England	wild-type	web
21	Calluna	vulgaris	´Finale´	normal	England	wild-type	web
22	Calluna	vulgaris	´Findling´	n/a	Germany	wild-type	web
23	Calluna	vulgaris	´Fritz Kircher´	bud	Germany	´Marleen´ x ?	web / BSA:doc
24	Calluna	vulgaris	´Ginkel´s Glorie´	bud	Netherlands	sport of wild-type	web
25	Calluna	vulgaris	´Glenmorangie´	normal	Scotland	sport of wild-type	web
26	Calluna	vulgaris	´Hammondii´		England?
27	Calluna	vulgaris	´Hiemalis´	normal	France	wild-type	web
28	Calluna	vulgaris	´Johnson´s Variety´	bud	France	wild-type	web
29	Calluna	vulgaris	´Karla´	bud	Germany	mutation	BSA:doc
30	Calluna	vulgaris	´Klaudine´	bud	Germany	compact ´Melanie´	web
31	Calluna	vulgaris	´Lianne´	bud	Netherlands	? x ´Beoly Crimson´	BSA:doc
32	Calluna	vulgaris	´Long White´	normal	Netherlands	sport of ?	web
33	Calluna	vulgaris	´Manuel´	normal	Germany	sport of ´Marlies´	web
34	Calluna	vulgaris	´Maria´	bud	Germany	mutation	BSA:doc
35	Calluna	vulgaris	´Mariella´	bud	Netherlands	crossing	BSA:doc
36	Calluna	vulgaris	´Marleen´	bud	Netherlands	similar to ´Underwoodii´	web
37	Calluna	vulgaris	´Marlies´	bud	Germany	sport of ´Marleen´	web
38	Calluna	vulgaris	´McDonalds of Glencoe´	normal	USA
39	Calluna	vulgaris	´Melanie´	bud	Germany	´Marleen´ x ´Hammondii´	web
40	Calluna	vulgaris	´Minima Smith´s Variety´	bud	Ireland	wild-type	web
41	Calluna	vulgaris	´Minka´	bud	Germany	mutation	BSA:doc
42	Calluna	vulgaris	´Minna Kircher´	bud	Germany	sport of ´Fritz Kircher´	personal contacts
43	Calluna	vulgaris	´Miranda´	bud	Netherlands
44	Calluna	vulgaris	´Moulin Rouge´	bud	Germany	crossing, similar to ´Marlies´	BSA:doc
45	Calluna	vulgaris	´Mrs. Pinxteren´	bud	Belgium	sport of ´Marleen´	web
46	Calluna	vulgaris	´Multicolor´	normal	USA	wild-type	web
47	Calluna	vulgaris	´Nicole´	bud	England	seedling of ´Alportii Preacox´	web
48	Calluna	vulgaris	´Orange Queen´	normal	England
49	Calluna	vulgaris	´Peace´	multi	Germany	´Battle of Arnhem´ x ´Long White´	web
50	Calluna	vulgaris	´Perestroijka´	multi	Germany	´Allegro´ x ´Battle of Arnhem´	web
51	Calluna	vulgaris	´Radnor´	filled	Wales	wild-type	personal contacts
52	Calluna	vulgaris	´Roter Oktober´	normal	Germany	´Darkness´ x ´Beoly Crimson´	web
53	Calluna	vulgaris	´Sandhammeren´	bud	Sweden	wild-type	web
54	Calluna	vulgaris	´Sandy´	bud	Germany	sport of ´Melanie´	BSA:doc
55	Calluna	vulgaris	´Senta´	bud	Netherlands	crossing	BSA:doc
56	Calluna	vulgaris	´Silver Knight´	normal	England
57	Calluna	vulgaris	´Underwoodii´	bud	England	wild-type	web
58	Calluna	vulgaris	´Venetia´	bud	Netherlands	crossing	BSA:doc
59	Calluna	vulgaris	´Visser´s Fancy´	bud	Netherlands	wild-type	personal contacts
60	Calluna	vulgaris	´Westphalia´	normal	Germany	wild-type	web
61	Calluna	vulgaris	´White Mite´	normal	Scotland	wild-type	web
62	Calluna	vulgaris	´Wickwar Flame´	normal	England	wild-type	web
63	Erica	carnea	´Myretoun Ruby´	n/a	Scotland
64	Erica	tetralix	´L.E. Underwood´	n/a	England	wild-type	personal contacts
65	Erica	tetralix	´Ruby´s Variety´	n/a	England	wild-type	personal contacts
66	Calluna	vulgaris	F1(2)	normal	crossing	´Maria´ x ´Roter Oktober´	personal contacts
67	Calluna	vulgaris	“Maria Hell”	bud	Germany	sport of ´Maria´	personal contacts
68	Calluna	vulgaris	“Karla Hell”	bud	Germany	sport of ´Karla´	personal contacts
69	Calluna	vulgaris	2005.49-005	n/a	crossing	´Maria´ x F1[´Maria´ x ´Roter Oktober´]	own crossings
70	Calluna	vulgaris	2005.49-057	n/a	crossing	´Maria´ x F1[´Maria´ x ´Roter Oktober´]
71	Calluna	vulgaris	2005.49-065	n/a	crossing	´Maria´ x F1[´Maria´ x ´Roter Oktober´]
72	Calluna	vulgaris	2005.49-088	n/a	crossing	´Maria´ x F1[´Maria´ x ´Roter Oktober´]
73	Calluna	vulgaris	Löhnstein	normal	Germany	wild-type, Lüneburger Heide	collected at the
74	Calluna	vulgaris	Niederohe	normal	Germany	wild-type, Lüneburger Heide	given places
75	Calluna	vulgaris	Ruhla	normal	Germany	wild-type, Thuringia
76	Calluna	vulgaris	San Remo	normal	Italy	wild-type, Italian Alps
77	Calluna	vulgaris	Tiefenthal	normal	Germany	wild-type, Lüneburger Heide
